# Supplementary material for: Convergent Evolution of Armor: Thermal Resistance in Deep-Sea Hydrothermal Vent Crustaceans
Source: Biology (Basel). 2024 Nov 21;13(12):956. doi: 10.3390/biology13120956 (PMC11673863; doi:10.3390/biology13120956)
Supplement: Supplementary file 1 [file biology-13-00956-s001.zip]

Archive with 1 entries (1 files):
- biology-3285576-supplementary.pdf
